# Supplementary material for: A novel validated method for predicting the risk of re-hospitalization for worsening heart failure and the effectiveness of the diuretic upgrading therapy with tolvaptan
Source: PLoS One. 2018 Nov 14;13(11):e0207481. doi: 10.1371/journal.pone.0207481 (PMC6235362; doi:10.1371/journal.pone.0207481)
Supplement: S1 Table — Values are mean±SD, %, or median (quartile 1–quartile 4). *Significant p value. (XLSX) [file pone.0207481.s001.xlsx]

## Sheet: Table 4
	all over			Risk score 0	Risk score 1			Risk score 2			Risk score 3			Risk score 4
	TLV(-)(n=1191)	TLV(+) (n=194)	p value	TLV(-) (n=31)	TLV(-) (n=284)	TLV(+) (n=16)	p value	TLV(-) (n=513)	TLV(+) (n=68)	p value	TLV(-) (n=290)	TLV(+) (n=72)	p value	TLV(-) (n=73)	TLV(+) (n=38)	p value
Demographic and clinical variables
Male,n	692(58.1%)	114(58.8%)	0.86	22(71%)	185(65.1%)	13(81.3%)	0.1857	280(54.6%)	43(63.2%)	0.1771	159(54.8%)	37(51.4%)	0.6002	46(63.0%)	21(55.3%)	0.4283
Age, years	78.7±12.3	77.9±13.7	0.44	64.2±12.3	71.4±12.4	61.7±10.8	0.0029	80.7±11.5	74.4±15.7	0.0018	82.4±9.6	81.9±11.3	0.683	83.3±11.4	83.3±7.1	0.9987
Prior history of heart failure hospitalization, n	287(24.1%)	105(54.1%)	<0.001	0	12(4.2%)	2(12.5%)	0.1268	74(14.4%)	21(30.9%)	<0.001	130(44.8%)	44(61.1%)	0.0133	71(97.3%)	38(100%)	0.3032
Duration since previous heart faliure at discharge, days	203.8±262.0	163.1±215.7	0.13		428.7±135.6	977±739.6	0.4841	415.3±342.2	282.7±241.4	0.0572	149.9±193.2	144.7±192.9	0.8792	78.4±142.3	110.7±202.9	0.3872
Past smoking, n	447(37.5%)	67(34.5%)	0.42	14(45.2%)	107(37.7%)	7(43.8%)	0.6262	180(35.1%)	19(27.9%)	0.2432	110(37.9%)	27(37.5%)	0.9462	36(49.3%)	14(36.8%)	0.2101
Current smoking, n	184(15.5%)	17(8.8%)	0.014	7(22.6%)	59(20.8%)	2(12.5%)	0.4236	74(14.4%)	7(10.3%)	0.3554	33(11.4%)	5(6.9%)	0.2718	11(15.1%)	3(7.9%)	0.28
Chronic kidney disease, n	820(68.9%)	148(76.3%)	0.036	7(22.6%)	146(51.4%)	7(43.8%)	0.551	364(71.0%)	46(67.7%)	0.5738	239(82.4%)	62(86.1%)	0.4532	64(87.7%)	33(86.8%)	0.9006
Hypertension, n	604(50.7%)	109(56.2%)	0.16	8(25.8%)	117(41.2%)	6(37.5%)	0.7699	250(48.7%)	36(52.9%)	0.5142	182(62.8%)	43(59.7%)	0.6344	47(64.4%)	24(63.2%)	0.8984
Diabetes mellitus, n	357(30%)	52(26.8%)	0.37	0	36(12.7%)	1(6.3%)	0.4469	136(26.5%)	11(16.2%)	0.0655	144(49.7%)	21(29.2%)	0.0018	41(56.2%)	19(50.0%)	0.5363
History of ischemic heart disease, n	221(18.6%)	30(15.5%)	0.3	4(12.9%)	43(15.1%)	4(25.0%)	0.2911	89(17.4%)	4(5.9%)	0.0154	66(22.8%)	14(19.4%)	0.5441	19(26.0%)	8(21.1%)	0.5622
Atrial fibrillation, n	127(10.7%)	27(13.9%)	0.1812	4(12.9%)	30(10.6%)	4(25.0%)	0.0763	60(11.7%)	8(11.8%)	0.9868	33(11.4%)	10(13.9%)	0.5558	0	5(13.2%)	0.0015
HFrEF, n	390(32.8%)	88(45.4%)	<0.001	0	35(12.3%)	6(37.5%)	0.0043	173(33.7%)	30(44.1%)	0.0912	140(48.3%)	29(40.3%)	0.2234	42(57.5%)	23(60.5%)	0.7614
Length of hospitalization, days	19.9±17.7	26.1±28.1	0.003	17.5±30.6	19.3±18.0	37.3±42.5	0.1138	20.4±17.1	23.7±20.2	0.2009	19.5±15.4	26.2±22.5	0.0182	20.9±21.6	25.3±40.5	0.543
Elevated creatinine at discharge, n	141(11.8%)	19(9.8%)	0.4086	1(3.2%)	20(7.0%)	0	0.2719	54(10.5%)	3(4.4%)	0.1112	55(19.0%)	10(13.9%)	0.3151	11(15.1%)	6(15.8%)	0.9203
Worsening renal function, n	211(34.8%)	37(26.8%)	0.0737	4(26.7%)	39(29.6%)	2(20.0%)	0.5207	94(35.5%)	18(37.5%)	0.7874	59(37.8%)	11(20.8%)	0.0229	15(38.5%)	6(22.2%)	0.1637
Etiology
Arrhythmia, n	78(6.6%)	7(3.6%)	0.1056	3(9.7%)	20(7.0%)	1(6.7%)	0.0675	35(6.8%)	1(1.5%)	0.2551	20(6.9%)	4(5.6%)	0.05	0	1(2.6%)	0.3503
Congenital heart disease, n	7(0.6%)	3(1.6%)		0	3(1.1%)	0		3(0.6%)	2(2.9%)		1(0.3%)	1(1.4%)		0	0
Ischemic cardiomyopathy, n	362(30.4%)	51(26.4%)		12(38.7%)	76(26.8%)	4(26.7%)		122(23.8%)	12(17.7%)		113(39%)	20(27.8%)		39(53.4%)	15(39.5%)
Pulmonary hypertension, n	16(1.3%)	3(1.6%)		0	4(1.4%)	2(13.3%)		8(1.6%)	1(1.5%)		2(0.7%)	0		2(2.7%)	0
Valvular disease, n	244(20.5%)	56(29%)		2(6.5%)	52(18.3%)	1(6.7%)		115(22.4%)	18(26.5%)		56(19.3%)	26(36.1%)		19(26.0%)	11(29.0%)
Cardiomyopathy, n	364(30.6%)	57(29.5%)		4(12.9%)	97(34.2%)	6(40.0%)		172(33.5%)	27(39.7%)		81(27.9%)	15(20.8%)		10(13.7%)	9(23.7%)
Others, n	120(10.1%)	16(8.3%)		10(32.3%)	32(26.8%)	1(6.7%)		8(11.3%)	7(10.3%)		17(5.9%)	6(8.3%)		3(4.1%)	2(5.3%)
Laboratory variables at discharge
Hemoglobin, g/dl	11.6±2.2	10.8±2.2	<0.001	13.6±1.9	12.6±1.9	12.7±2.0	0.8155	11.6±2.1	11.3±2.3	0.2941	10.7±2.0	10.5±2.1	0.4888	10.1±1.7	9.7±1.6	0.2922
Hematocrit, %	35.1±6.2	33.1±6.4	<0.001	40.4±5.5	37.9±5.4	39.2±5.8	0.4241	35.3±5.9	34.2±6.3	0.2289	32.8±6.0	32.4±6.4	0.6469	30.6±5.1	30.1±5.0	0.6352
Albumin, g/dl	3.2±0.5	3.1±0.5	0.5615	3.4±0.7	3.3±0.5	3.4±0.6	0.8643	3.1±0.5	3.2±0.5	0.2426	3.1±0.5	3.1±0.5	0.8748	2.9±0.5	3.0±0.4	0.3647
Uric acid, mg/dl	7.2±2.2	7.9±2.5	0.0017	5.5±1.3	6.4±1.7	8.5±3.6	0.108	7.0±2.2	6.9±2.0	0.8098	8.0±2.1	8.1±2.7	0.7987	8.5±2.4	8.8±1.9	0.5425
Urea nitrogen, mg/dl	25.8±15.5	31.3±18.1	<0.001	12.9±5.9	19.6±12.1	17.9±8.4	0.4789	25.0±13.5	27.4±20.1	0.3728	31.3±16.2	35.0±16.4	0.0896	36.8±23.1	36.3±16.7	0.8988
Creatinine, mg/dl	1.5±1.4	1.6±1.0	0.1038	0.7±0.1	1.4±1.9	0.9±0.2	0.0032	1.4±1.2	1.4±0.8	0.9295	1.7±1.2	1.8±1.0	0.5398	2.1±1.3	2.0±1.2	0.7924
eGFR, ml/min/1.73m2	47.9±24.9	39.2±20.7	<0.001	81.9±15.1	61.6±26.6	64.8±18.8	0.5354	47.7±23.1	46.6±21.8	0.7132	36.6±18.5	32.5±16.0	0.0659	30.4±14.6	29.3±14.0	0.694
Sodium, mEq/l	139.2±3.8	139.5±4.3	0.4212	139.6±3.3	139.2±3.3	139.9±2.3	0.2729	139.1±4.2	139.6±3.3	0.2653	139.1±3.8	139.3±5.4	0.7791	139.6±3.3	139.2±4.5	0.7186
Potassium, mEq/l	4.2±0.6	4.3±0.5	0.8041	4.1±0.4	4.2±0.5	4.4±0.5	0.2887	4.3±0.6	4.2±0.5	0.8294	4.3±0.6	4.2±0.5	0.5554	4.2±0.6	4.3±0.6	0.4496
NT-pro BNP, pg/ml	6117.4±12799.3	10111.4±18745.6	0.0114	1107.4±1537.7	4562.9±18767.7	4109.8±5139.8	0.816	5293.5±8441	7112.2±11775.8	0.2755	7640.9±10089.2	12281.0±23840.3	0.1528	12560.6±17932	14215.9±21019.5	0.7166
Echocardiographic variables
LVDd, mm	50.0±9.3	52.3±10.9	0.0068	43.9±6.5	48.2±8.6	54.9±11.6	0.0603	49.9±9.9	52.7±11.2	0.0677	51.4±8.7	50.6±11.0	0.5422	52.7±8.4	53.9±9.9	0.538
LVDs, mm	38.3±10.8	42.5±12.8	<0.001	30.8±6.3	35.5±9.7	45.6±15.2	0.0345	38.3±11.6	43.2±13.1	0.0082	40.6±10.2	40.5±12.6	0.9757	42.1±9.2	43.7±11.9	0.4638
EDV, ml	104.1±52.6	123.8±68.6	<0.001	87.8±39.7	98.7±47.0	141.1±80.6	0.0837	103.3±56.3	132.0±68.8	0.003	107.5±50.7	106.6±63.0	0.9181	119.8±54.0	134.2±70.2	0.278
ESV, ml	60.3±43.7	79.8±58.9	<0.001	38.6±21.1	50.9±36.0	92.5±69.2	0.052	60.7±47.3	86.3±60.1	0.0025	66.1±43.2	67.4±55.5	0.8607	74.1±42.7	86.4±57.6	0.2573
SV, ml	43.8±18.0	43.8±18.8	0.9904	49.2±21.5	47.8±20.3	48.5±21.8	0.9144	42.6±17.6	45.6±19.1	0.2488	41.5±15.8	38.9±16.0	0.2499	45.6±17.7	47.7±20.5	0.606
LVEF, %	46.5±14.6	41.3±16.4	<0.001	57.0±8.8	51.6±12.8	41.3±18.4	0.0669	46.5±15.2	40.4±17.1	0.0106	42.8±14.5	43.0±16.0	0.9307	40.3±11.8	40.0±15.6	0.8959
Mitral regurgitation, n	134(11.3%)	22(11.4%)	0.9519	1(3.2%)	24(8.5%)	0	0.2404	73(14.2%)	8(11.8%)	0.5813	32(11%)	11(15.3%)	0.3192	4(5.5%)	3(7.9%)	0.6194
LAD, mm	41.6±8.0	44.8±7.6	<0.001	35.0±6.6	40.6±8.0	43.9±6.4	0.0984	41.8±8.2	45.6±7.8	<0.001	42.5±7.8	43.6±7.4	0.2744	42.3±6.0	46.0±7.9	0.0321
LAVI, ml/m2	42.0±23.6	49.2±21.6	<0.001	23.2±8.7	35.4±22.3	36.5±10.9	0.7702	44.1±23.4	48.8±18.4	0.1338	44.9±25.6	48.1±21.1	0.3694	49.9±15.3	55.5±26.9	0.2961
Pharmacological treatment at discharge
ACE-I or ARB, n	765(64.2%)	133(68.6%)	0.242	15(48.4%)	181(63.7%)	14(87.5%)	0.0525	321(62.6%)	49(72.1%)	0.1264	190(65.5%)	41(56.9%)	0.1755	58(79.5%)	29(76.3%)	0.7033
β-blocker, n	753(63.2%)	160(82.5%)	<0.001	11(35.5%)	166(58.5%)	12(75.0%)	0.1898	317(61.8%)	58(85.3%)	<0.001	197(67.9%)	59(81.9%)	0.0193	62(84.9%)	31(81.6%)	0.6493
Aldosterone antagonists, n	463(38.8%)	90(46.4%)	0.0474	5(16.1%)	100(35.2%)	8(50.0%)	0.2305	217(42.3%)	35(51.5%)	0.1516	119(41.0%)	29(40.3%)	0.9069	22(30.1%)	18(47.4%)	0.0728
Loop deurties, n	862(72.4%)	194(100%)	<0.001	1(3.2%)	139(48.9%)	15(93.8%)	<0.001	405(79%)	68(100%)	<0.001	245(84.5%)	72(100%)	0.0013	72(98.6%)	38(100%)	0.4686
Dose of loop deurties, mg	27.5±18.5	30.7±22.1	0.031	10	22.5±11.7	26(10.6%)	0.2362	27.3±21.8	30.2±29.9	0.438	29.4±15.3	32.0±20.2	0.3205	31.9±16.9	31.1±13.5	0.8791
Dose of Tolvaptan, mg		9.3±4.9				9.6±5.3			7.8±3.9			9.9±5.6			9.2±5.4
